# Supplementary material for: Dual-Task Training Interventions for Cerebral Palsy: A Systematic Review and Meta-Analysis of Effects on Postural Balance and Walking Speed
Source: Medicina (Kaunas). 2025 Aug 5;61(8):1415. doi: 10.3390/medicina61081415 (PMC12387913; doi:10.3390/medicina61081415)
Supplement: Supplementary file 1 [file medicina-61-01415-s001.zip]

Archive with 1 entries (1 files):
- medicina-3749159-supplementary.pdf
